# Supplementary material for: Imunofan—RDKVYR Peptide—Stimulates Skin Cell Proliferation and Promotes Tissue Repair
Source: Molecules. 2020 Jun 23;25(12):2884. doi: 10.3390/molecules25122884 (PMC7355430; doi:10.3390/molecules25122884)
Supplement: Supplementary file 1 [file molecules-25-02884-s001.zip]

Archive with 18 entries (17 files):
- supplementary materials/
- supplementary materials/Figure S1.jpg
- supplementary materials/Figure S10.jpg
- supplementary materials/Figure S11.jpg
- supplementary materials/Figure S12.jpg
- supplementary materials/Figure S13.jpg
- supplementary materials/Figure S14.jpg
- supplementary materials/Figure S2.jpg
- supplementary materials/Figure S3.jpg
- supplementary materials/Figure S4.jpg
- supplementary materials/Figure S5.jpg
- supplementary materials/Figure S6.jpg
- supplementary materials/Figure S7.jpg
- supplementary materials/Figure S8a.jpg
- supplementary materials/Figure S8b.jpg
- supplementary materials/Figure S8c.jpg
- supplementary materials/Figure S9.jpg
- supplementary materials/molecules-825828-supplementary.docx
